# Supplementary material for: Dynamometric Strength Profile of Hip Muscles in Youth Soccer Players
Source: Int J Environ Res Public Health. 2023 Jan 11;20(2):1291. doi: 10.3390/ijerph20021291 (PMC9859035; doi:10.3390/ijerph20021291)
Supplement: Supplementary file 1 [file ijerph-20-01291-s001.zip]

Archive with 10 entries (8 files):
- ijerph-2101187-supplementary/
- ijerph-2101187-supplementary/1.mp4
- ijerph-2101187-supplementary/2.mp4
- ijerph-2101187-supplementary/3.mp4
- ijerph-2101187-supplementary/4.mp4
- ijerph-2101187-supplementary/__MACOSX/
- ijerph-2101187-supplementary/__MACOSX/._1.mp4
- ijerph-2101187-supplementary/__MACOSX/._2.mp4
- ijerph-2101187-supplementary/__MACOSX/._3.mp4
- ijerph-2101187-supplementary/__MACOSX/._4.mp4
